# Supplementary material for: Survival and Morphological Changes of Clostridium butyricum Spores Co-Exposed to Antibiotics and Simulated Gastrointestinal Fluids: Implications for Antibiotic Stewardship
Source: Microorganisms. 2025 Jun 10;13(6):1347. doi: 10.3390/microorganisms13061347 (PMC12196182; doi:10.3390/microorganisms13061347)
Supplement: Supplementary file 1 [file microorganisms-13-01347-s001.zip]

Archive with 1 entries (1 files):
- microorganisms-3597972-supplementary.pdf
